# Supplementary material for: Mitochondrial superoxide dismutase overexpression and low oxygen conditioning hormesis improve the performance of irradiated sterile males
Source: Sci Rep. 2021 Oct 12;11:20182. doi: 10.1038/s41598-021-99594-1 (PMC8511041; doi:10.1038/s41598-021-99594-1)
Supplement: Supplementary file 2 — Supplementary Information 2. [file 41598_2021_99594_MOESM2_ESM.xlsx]

## Sheet: Trolox
Block	Line	Radiation	Atmosphere	Trolox equivalents
1	WT	70 Gy	Normoxia	2.00469
1	WT	70 Gy	Normoxia	1.60844
1	SOD2 5.2	70 Gy	Normoxia	1.59991
1	SOD2 5.2	70 Gy	Normoxia	1.87686
1	WT	0 Gy	Normoxia	1.74052
1	WT	0 Gy	Normoxia	1.48061
1	SOD2 5.2	0 Gy	Normoxia	1.536
1	SOD2 5.2	0 Gy	Normoxia	1.55731
1	SOD2 5.2	70 Gy	Hypoxia	2.80997
1	SOD2 5.2	70 Gy	Hypoxia	1.77887
1	WT	70 Gy	Hypoxia	2.48828
1	WT	70 Gy	Hypoxia	2.42863
1	SOD2 5.2	0 Gy	Hypoxia	2.44994
1	SOD2 5.2	0 Gy	Hypoxia	1.43232
1	WT	0 Gy	Hypoxia	1.48274
1	WT	0 Gy	Hypoxia	1.70004
1	WT	0 Gy	Anoxia	2.00469
1	WT	0 Gy	Anoxia	4.47806
1	SOD2 5.2	0 Gy	Anoxia	2.65658
1	SOD2 5.2	0 Gy	Anoxia	4.84874
1	WT	70 Gy	Anoxia	1.9919
1	WT	70 Gy	Anoxia	2.3562
1	SOD2 5.2	70 Gy	Anoxia	3.25096
1	SOD2 5.2	70 Gy	Anoxia	2.01534
2	WT	70 Gy	Normoxia	3.05597
2	WT	70 Gy	Normoxia	2.93453
2	SOD2 5.2	70 Gy	Normoxia	1.93136
2	SOD2 5.2	70 Gy	Normoxia	2.78405
2	WT	0 Gy	Normoxia	2.77086
2	WT	0 Gy	Normoxia	2.53854
2	SOD2 5.2	0 Gy	Normoxia	3.1774
2	SOD2 5.2	0 Gy	Normoxia	3.151
2	SOD2 5.2	70 Gy	Hypoxia	4.23073
2	SOD2 5.2	70 Gy	Hypoxia	5.28405
2	WT	70 Gy	Hypoxia	4.65576
2	WT	70 Gy	Hypoxia	2.49894
2	SOD2 5.2	0 Gy	Hypoxia	2.17423
2	SOD2 5.2	0 Gy	Hypoxia	2.05808
2	WT	0 Gy	Hypoxia	2.75502
2	WT	0 Gy	Hypoxia	3.12988
2	WT	0 Gy	Anoxia	2.68638
2	WT	0 Gy	Anoxia	5.40813
2	SOD2 5.2	0 Gy	Anoxia	3.45459
2	SOD2 5.2	0 Gy	Anoxia	3.92714
2	WT	70 Gy	Anoxia	2.6019
2	WT	70 Gy	Anoxia	2.50686
2	SOD2 5.2	70 Gy	Anoxia	2.83421
2	SOD2 5.2	70 Gy	Anoxia	1.67529
3	WT	70 Gy	Anoxia	0.508279
3	SOD2 5.2	0 Gy	Normoxia	0.242701
3	WT	0 Gy	Normoxia	0.151908
3	SOD2 5.2	0 Gy	Hypoxia	0.270698
3	WT	0 Gy	Normoxia	0.195104
3	SOD2 5.2	0 Gy	Normoxia	0.316295
3	SOD2 5.2	70 Gy	Anoxia	0.660267
3	WT	70 Gy	Anoxia	0.390689
3	WT	0 Gy	Normoxia	0.647468
3	SOD2 5.2	0 Gy	Normoxia	0.667467
3	WT	0 Gy	Hypoxia	0.490281
3	SOD2 5.2	70 Gy	Anoxia	0.960243
3	SOD2 5.2	0 Gy	Hypoxia	1.07863
3	SOD2 5.2	0 Gy	Normoxia	0.2491
3	WT	0 Gy	Normoxia	0.441885
3	WT	70 Gy	Anoxia	0.492681
3	SOD2 5.2	70 Gy	Anoxia	0.675066

## Sheet: Quality Control
block	atmospheres	radiation	line	flight-ability	emergence	deformation
1	Normoxia	0 Gy	WT	93.2584	89	4
1	Normoxia	0 Gy	WT	97.5904	83	0
1	Normoxia	0 Gy	WT	97.8261	92	0
2	Normoxia	0 Gy	WT	94.186	86	1
2	Normoxia	0 Gy	WT	88.172	93	3
2	Normoxia	0 Gy	WT	95.4023	87	0
3	Normoxia	0 Gy	WT	97.7778	90	0
3	Normoxia	0 Gy	WT	95.6044	91	2
3	Normoxia	0 Gy	WT	96.8085	94	1
1	Hypoxia	0 Gy	WT	74.6667	75	4
1	Hypoxia	0 Gy	WT	88.75	80	3
1	Hypoxia	0 Gy	WT	84.7059	85	3
2	Hypoxia	0 Gy	WT	90.8046	87	1
2	Hypoxia	0 Gy	WT	83.7209	86	0
2	Hypoxia	0 Gy	WT	76.6234	77	3
3	Hypoxia	0 Gy	WT	90	80	2
3	Hypoxia	0 Gy	WT	96.6292	89	0
3	Hypoxia	0 Gy	WT	94	88	1
1	Severe-hypoxia	0 Gy	WT	90.2439	82	2
1	Severe-hypoxia	0 Gy	WT	86.0759	79	1
1	Severe-hypoxia	0 Gy	WT	92	75	3
2	Severe-hypoxia	0 Gy	WT	94.8052	77	1
2	Severe-hypoxia	0 Gy	WT	92.8571	84	4
2	Severe-hypoxia	0 Gy	WT	94.0476	84	3
1	Normoxia	70 Gy	WT	87.7778	90	3
1	Normoxia	70 Gy	WT	94.5055	91	2
1	Normoxia	70 Gy	WT	98.913	92	0
2	Normoxia	70 Gy	WT	81.5217	92	3
2	Normoxia	70 Gy	WT	87.5	88	2
2	Normoxia	70 Gy	WT	95.6044	91	0
3	Normoxia	70 Gy	WT	94.8454	97	4
3	Normoxia	70 Gy	WT	95.6522	92	2
3	Normoxia	70 Gy	WT	92.4731	93	4
1	Hypoxia	70 Gy	WT	88.764	89	2
1	Hypoxia	70 Gy	WT	79.7468	79	3
1	Hypoxia	70 Gy	WT	94.8052	77	1
2	Hypoxia	70 Gy	WT	94.1176	85	1
2	Hypoxia	70 Gy	WT	91.6667	84	2
2	Hypoxia	70 Gy	WT	95.3488	86	1
3	Hypoxia	70 Gy	WT	92.5926	81	2
3	Hypoxia	70 Gy	WT	93.75	80	1
3	Hypoxia	70 Gy	WT	90.2778	72	4
1	Severe-hypoxia	70 Gy	WT	87.0968	93	4
1	Severe-hypoxia	70 Gy	WT	95.5556	90	1
1	Severe-hypoxia	70 Gy	WT	83.3333	96	5
2	Severe-hypoxia	70 Gy	WT	85.2273	88	4
2	Severe-hypoxia	70 Gy	WT	89.4118	85	3
2	Severe-hypoxia	70 Gy	WT	81.3187	91	4
2	Severe-hypoxia	70 Gy	WT	90.4762	84	2
2	Severe-hypoxia	70 Gy	WT	87.9518	83	1
1	Normoxia	0 Gy	SOD2 5.2	97.7528	89	0
1	Normoxia	0 Gy	SOD2 5.2	97.8495	93	0
1	Normoxia	0 Gy	SOD2 5.2	100	92	0
2	Normoxia	0 Gy	SOD2 5.2	94.5055	91	0
2	Normoxia	0 Gy	SOD2 5.2	94.7917	96	1
2	Normoxia	0 Gy	SOD2 5.2	92.3913	92	1
3	Normoxia	0 Gy	SOD2 5.2	90.7216	97	2
3	Normoxia	0 Gy	SOD2 5.2	93.75	96	1
3	Normoxia	0 Gy	SOD2 5.2	98.9247	93	0
1	Hypoxia	0 Gy	SOD2 5.2	88.172	93	2
1	Hypoxia	0 Gy	SOD2 5.2	83.1579	95	2
1	Hypoxia	0 Gy	SOD2 5.2	92.4731	93	4
2	Hypoxia	0 Gy	SOD2 5.2	85.4167	96	3
2	Hypoxia	0 Gy	SOD2 5.2	87.3684	95	2
2	Hypoxia	0 Gy	SOD2 5.2	89.2473	93	4
1	Severe-hypoxia	0 Gy	SOD2 5.2	86.6667	75	0
1	Severe-hypoxia	0 Gy	SOD2 5.2	79.2208	77	7
1	Severe-hypoxia	0 Gy	SOD2 5.2	90.4762	84	2
2	Severe-hypoxia	0 Gy	SOD2 5.2	87.9518	83	1
2	Severe-hypoxia	0 Gy	SOD2 5.2	76.25	80	3
3	Severe-hypoxia	0 Gy	SOD2 5.2	98.9583	96	0
3	Severe-hypoxia	0 Gy	SOD2 5.2	96.9072	97	0
3	Severe-hypoxia	0 Gy	SOD2 5.2	96.9072	97	0
1	Normoxia	70 Gy	SOD2 5.2	93.4066	91	2
1	Normoxia	70 Gy	SOD2 5.2	87.5	96	6
1	Normoxia	70 Gy	SOD2 5.2	94.6237	93	1
2	Normoxia	70 Gy	SOD2 5.2	79.7872	94	1
2	Normoxia	70 Gy	SOD2 5.2	95.9184	98	0
2	Normoxia	70 Gy	SOD2 5.2	90.8163	98	4
3	Normoxia	70 Gy	SOD2 5.2	95.6989	93	2
3	Normoxia	70 Gy	SOD2 5.2	94.6809	94	1
3	Normoxia	70 Gy	SOD2 5.2	100	96	0
1	Hypoxia	70 Gy	SOD2 5.2	80	90	2
1	Hypoxia	70 Gy	SOD2 5.2	84	93	1
1	Hypoxia	70 Gy	SOD2 5.2	83	96	0
2	Hypoxia	70 Gy	SOD2 5.2	94	93	2
2	Hypoxia	70 Gy	SOD2 5.2	96	78	4
2	Hypoxia	70 Gy	SOD2 5.2	95	93	1
3	Hypoxia	70 Gy	SOD2 5.2	100	91	0
3	Hypoxia	70 Gy	SOD2 5.2	96.55	87	0
3	Hypoxia	70 Gy	SOD2 5.2	100	91	0
1	Severe-hypoxia	70 Gy	SOD2 5.2	97.9381	97	1
1	Severe-hypoxia	70 Gy	SOD2 5.2	97.8723	94	0
1	Severe-hypoxia	70 Gy	SOD2 5.2	96.7742	93	0
3	Severe-hypoxia	70 Gy	SOD2 5.2	89.4118	85	1
3	Severe-hypoxia	70 Gy	SOD2 5.2	94.8718	78	0
3	Severe-hypoxia	70 Gy	SOD2 5.2	97.5904	83	0

## Sheet: Sexual Competitiveness
(1) Crossing:	0 Gy WT-Nx vs 0 Gy SOD2 5.2-Nx				(6) Crossing:	70 Gy WT-Hx vs 70 Gy SOD2 5.2-Hx				(9) Crossing:	70 Gy WT-SHx vs 70 Gy SOD2 5.2-SHx
block	chosen_male	number_mating	percentage_mating		block	chosen_male	number_mating	percentage_mating		block	chosen_male	number_mating	percentage_mating
1	WT Nx0Gy	11	64.7059		1	WT Hx70Gy	10	55.5556		1	WT Ax70Gy	9	69.2308
1	WT Nx0Gy	12	60		2	WT Hx70Gy	9	47.3684		2	WT Ax70Gy	12	60
1	WT Nx0Gy	9	60		2	WT Hx70Gy	16	69.5652		2	WT Ax70Gy	11	47.8261
2	WT Nx0Gy	15	68.1818		3	WT Hx70Gy	9	45		2	WT Ax70Gy	6	42.8571
2	WT Nx0Gy	12	54.5455		3	WT Hx70Gy	7	46.6667		3	WT Ax70Gy	9	42.8571
2	WT Nx0Gy	8	40		3	WT Hx70Gy	9	47.3684		3	WT Ax70Gy	7	53.8462
3	WT Nx0Gy	11	68.75		4	WT Hx70Gy	7	36.8421		4	WT Ax70Gy	10	52.6316
3	WT Nx0Gy	9	60		4	WT Hx70Gy	15	68.1818		4	WT Ax70Gy	14	60.8696
1	SOD Nx0Gy	6	35.2941		4	WT Hx70Gy	12	54.5455		4	WT Ax70Gy	13	56.5217
1	SOD2 5.2 Nx0Gy	8	40		1	SOD2 5.2 Hx70Gy	8	44.4444		1	SOD2 5.2 Ax70Gy	4	30.7692
1	SOD2 5.2 Nx0Gy	6	40		2	SOD2 5.2 Hx70Gy	10	52.6316		2	SOD2 5.2 Ax70Gy	8	40
2	SOD2 5.2 Nx0Gy	7	31.8182		2	SOD2 5.2 Hx70Gy	7	30.4348		2	SOD2 5.2 Ax70Gy	12	52.1739
2	SOD2 5.2 Nx0Gy	10	45.4545		3	SOD2 5.2 Hx70Gy	11	55		2	SOD2 5.2 Ax70Gy	8	57.1429
2	SOD2 5.2 Nx0Gy	12	60		3	SOD2 5.2 Hx70Gy	8	53.3333		3	SOD2 5.2 Ax70Gy	12	57.1429
3	SOD2 5.2 Nx0Gy	5	31.25		3	SOD2 5.2 Hx70Gy	10	52.6316		3	SOD2 5.2 Ax70Gy	6	46.1538
3	SOD2 5.2 Nx0Gy	6	40		4	SOD2 5.2 Hx70Gy	12	63.1579		4	SOD2 5.2 Ax70Gy	9	47.3684
					4	SOD2 5.2 Hx70Gy	7	31.8182		4	SOD2 5.2 Ax70Gy	9	39.1304
					4	SOD2 5.2 Hx70Gy	10	45.4545		4	SOD2 5.2 Ax70Gy	10	43.4783
(2) Crossing:	0 Gy WT-Nx vs 70 Gy SOD2 5.2-Nx				(7) Crossing:	0 Gy WT-Nx vs 70 Gy WT-Hx				(10) Crossing:	0 Gy WT-Nx vs 70 Gy WT-SHx
block	chosen_male	number_mating	percentage_mating		block	chosen_male	number_mating	percentage_mating		block	chosen_male	number_mating	percentage_mating
1	WT Nx0Gy	17	77.2727	63.9143	1	WT Nx0Gy	11	68.75		1	WT 0GyNx	10	47.619
2	WT Nx0Gy	16	72.7273		2	WT Nx0Gy	12	57.1429		2	WT 0GyNx	15	65.2174
2	WT Nx0Gy	10	55.5556		2	WT Nx0Gy	10	47.619		3	WT 0GyNx	7	50
2	WT Nx0Gy	13	68.4211		3	WT Nx0Gy	13	54.1667		3	WT 0GyNx	8	42.1053
3	WT Nx0Gy	9	40.9091		3	WT Nx0Gy	7	43.75		3	WT 0GyNx	10	55.5556
3	WT Nx0Gy	11	50		3	WT Nx0Gy	10	45.4545		3	WT 0GyNx	8	50
4	WT Nx0Gy	12	75		1	WT Hx70Gy	5	31.25		1	WT 70GyAx	11	52.381
4	WT Nx0Gy	15	71.4286		2	WT Hx70Gy	9	42.8571		2	WT 70GyAx	8	34.7826
1	SOD2 5.2 Nx70Gy	5	22.7273	36.0857	2	WT Hx70Gy	11	52.381		3	WT 70GyAx	7	50
2	SOD2 5.2 Nx70Gy	6	27.2727		3	WT Hx70Gy	11	45.8333		3	WT 70GyAx	11	57.8947
2	SOD2 5.2 Nx70Gy	8	44.4444		3	WT Hx70Gy	9	56.25		3	WT 70GyAx	8	44.4444
2	SOD2 5.2 Nx70Gy	6	31.5789		3	WT Hx70Gy	12	54.5455		3	WT 70GyAx	8	50
3	SOD2 5.2 Nx70Gy	13	59.0909
3	SOD2 5.2 Nx70Gy	11	50
4	SOD2 5.2 Nx70Gy	4	25
4	SOD2 5.2 Nx70Gy	6	28.5714
(3) Crossing:	70 Gy WT-Nx vs 0 Gy SOD2 5.2-Nx				(8) Crossing:	0 Gy WT-Nx vs 70 Gy SOD2 5.2-Hx				(11) Crossing:	0 Gy WT-Nx vs 70 Gy SOD2 5.2-SHx
block	chosen_male	number_mating	percentage_mating		block	chosen_male	number_mating	percentage_mating		block	chosen_male	number_mating	percentage_mating
1	WT Nx70Gy	4	28.5714	33.0921	1	WT Nx0Gy	11	73.3333		1	WT 0GyNx	8	44.4444
2	WT Nx70Gy	10	55.5556		2	WT Nx0Gy	7	46.6667		2	WT 0GyNx	12	63.1579
2	WT Nx70Gy	6	35.2941		2	WT Nx0Gy	11	61.1111		3	WT 0GyNx	9	40.9091
3	WT Nx70Gy	4	25		2	WT Nx0Gy	6	35.2941		3	WT 0GyNx	10	50
3	WT Nx70Gy	4	28.5714		3	WT Nx0Gy	9	45		3	WT 0GyNx	14	60.8696
3	WT Nx70Gy	7	41.1765		3	WT Nx0Gy	8	61.5385		3	WT 0GyNx	11	44
4	WT Nx70Gy	3	18.75		1	SOD2 5.2 Hx70Gy	4	26.6667		1	SOD2 5.2 70GyAx	10	55.5556
4	WT Nx70Gy	7	31.8182		2	SOD2 5.2 Hx70Gy	8	53.3333		2	SOD2 5.2 70GyAx	7	36.8421
1	SOD2 5.2 Nx0Gy	10	71.4286	66.9079	2	SOD2 5.2 Hx70Gy	7	38.8889		3	SOD2 5.2 70GyAx	13	59.0909
2	SOD2 5.2 Nx0Gy	8	44.4444		2	SOD2 5.2 Hx70Gy	11	64.7059		3	SOD2 5.2 70GyAx	10	50
2	SOD2 5.2 Nx0Gy	11	64.7059		3	SOD2 5.2 Hx70Gy	11	55		3	SOD2 5.2 70GyAx	9	39.1304
3	SOD2 5.2 Nx0Gy	12	75		3	SOD2 5.2 Hx70Gy	5	38.4615		3	SOD2 5.2 70GyAx	14	56
3	SOD2 5.2 Nx0Gy	10	71.4286
3	SOD2 5.2 Nx0Gy	10	58.8235
4	SOD2 5.2 Nx0Gy	13	81.25
4	SOD2 5.2 Nx0Gy	15	68.1818
(4) Crossing:	70 Gy WT-Nx vs 70 Gy SOD2 5.2-Nx
block	chosen_male	number_mating	percentage_mating
1	WT Nx70Gy	10	45.4545
1	WT Nx70Gy	11	55
1	WT Nx70Gy	7	36.8421
2	WT Nx70Gy	13	56.5217
3	WT Nx70Gy	6	37.5
4	WT Nx70Gy	10	40
4	WT Nx70Gy	10	55.5556
5	WT Nx70Gy	7	38.8889
1	SOD2 5.2 Nx70Gy	12	54.5455
1	SOD2 5.2 Nx70Gy	9	45
1	SOD2 5.2 Nx70Gy	12	63.1579
2	SOD2 5.2 Nx70Gy	10	43.4783
3	SOD2 5.2 Nx70Gy	10	62.5
4	SOD2 5.2 Nx70Gy	15	60
4	SOD2 5.2 Nx70Gy	8	44.4444
5	SOD2 5.2 Nx70Gy	11	61.1111
(5) Crossing:	0 Gy WT-Nx vs 0 Gy SOD2 5.2-Nx vs 70 Gy WT-Nx vs 70 Gy SOD2 5.2-Nx
block	line	radiation	number_mating	percentage_mating
1	WT	0 Gy	6	27.2727
1	WT	0 Gy	7	35
2	WT	0 Gy	8	34.7826
2	WT	0 Gy	6	31.5789
2	WT	0 Gy	8	38.0952
3	WT	0 Gy	4	21.0526
3	WT	0 Gy	6	24
1	SOD2 5.2	0 Gy	6	27.2727
1	SOD2 5.2	0 Gy	7	35
2	SOD2 5.2	0 Gy	4	17.3913
2	SOD2 5.2	0 Gy	5	26.3158
2	SOD2 5.2	0 Gy	6	28.5714
3	SOD2 5.2	0 Gy	7	36.8421
3	SOD2 5.2	0 Gy	10	40
1	WT	70 Gy	6	27.2727
1	WT	70 Gy	5	25
2	WT	70 Gy	6	26.087
2	WT	70 Gy	3	15.7895
2	WT	70 Gy	5	23.8095
3	WT	70 Gy	3	15.7895
3	WT	70 Gy	3	12
1	SOD2 5.2	70 Gy	4	18.1818
1	SOD2 5.2	70 Gy	1	5
2	SOD2 5.2	70 Gy	5	21.7391
2	SOD2 5.2	70 Gy	5	26.3158
2	SOD2 5.2	70 Gy	2	9.52381
3	SOD2 5.2	70 Gy	5	26.3158
3	SOD2 5.2	70 Gy	6	24

## Sheet: Copulation duration and latency
(1) Crossing: 0 Gy WT-Nx vs 0 Gy SOD2 5.2-Nx					(2) Crossing: 0 Gy WT-Nx vs 70 Gy SOD2 5.2-Nx					(3) Crossing: 70 Gy WT-Nx vs 0 Gy SOD2 5.2-Nx					(4) Crossing: 70 Gy WT-Nx vs 70 Gy SOD2 5.2-Nx					(5) Crossing: 0 Gy WT-Nx vs 0 Gy SOD2 5.2-Nx vs 70 Gy WT-Nx vs 70 Gy SOD2 5.2-Nx					(6) Crossing: 70 Gy WT-Hx vs 70 Gy SOD2 5.2-Hx					(7) Crossing: 0 Gy WT-Nx vs 70 Gy WT-Hx					(8) Crossing: 0 Gy WT-Nx vs 70 Gy SOD2 5.2-Hx					(9) Crossing: 70 Gy WT-SHx vs 70 Gy SOD2 5.2-SHx					(10) Crossing: 0 Gy WT-Nx vs 70 Gy WT-SHx
Block	Male	Copulation latency	Copulation duration		Block	Male	Copulation_duration	Copulation_latency		Block	Male	Copulation_duration	Copulation_latency		Block	Male	Copulation_latency	Copulation_duration		Block	Male	Copulation_duration	Copulation_latency		Block	Male	Copulation_duration	Copulation_latency		Block	Male	Copulation_duration	Copulation_latency		Block	Male	Copulation_duration	Copulation_latency		Block	Male	Copulation_duration	Copulation_latency		Block	Male	Copulation_duration	Copulation_latency
1	WT Nx0Gy	40	4		1	WT Nx0Gy	60	1		1	SOD2 5.2 Nx0Gy	23	37		1	WT Nx70Gy	3	27		1	WT Nx70Gy	43	2		1	WT Hx70Gy	34	3		1	WT Nx0Gy	25	9		1	WT Nx0Gy	36	4		1	SOD2 5.2 Ax70Gy	35	6		1	WT Ax70Gy	38	2
1	WT Nx0Gy	24	10		1	WT Nx0Gy	18	2		1	SOD2 5.2 Nx0Gy	20	40		1	WT Nx70Gy	5	25		1	SOD2 5.2 Nx0Gy	62	3		1	WT Hx70Gy	20	7		1	WT Nx0Gy	34	10		1	WT Nx0Gy	38	12		1	SOD2 5.2 Ax70Gy	30	11		1	WT Nx0Gy	20	5
1	WT Nx0Gy	22	12		1	WT Nx0Gy	28	2		1	SOD2 5.2 Nx0Gy	49	60		1	WT Nx70Gy	7	23		1	SOD2 5.2 Nx0Gy	18	3		1	WT Hx70Gy	29	8		1	WT Nx0Gy	24	10		1	WT Nx0Gy	37	13		1	WT Ax70Gy	45	11		1	WT Ax70Gy	35	5
1	SOD2 5.2 Nx0Gy	39	13		1	SOD2 5.2 Nx70Gy	17	4		1	SOD2 5.2 Nx0Gy	44	65		1	SOD2 5.2 Nx70Gy	9	40		1	WT Nx70Gy	22	3		1	WT Hx70Gy	45	12		1	WT Nx0Gy	13	11		1	WT Nx0Gy	25	15		1	SOD2 5.2 Ax70Gy	28	13		1	WT Nx0Gy	31	9
1	SOD2 5.2 Nx0Gy	23	13		1	SOD2 5.2 Nx70Gy	20	5		1	SOD2 5.2 Nx0Gy	25	84		1	WT Nx70Gy	9	46		1	WT Nx0Gy	53	5		1	SOD2 5.2 Hx70Gy	31	16		1	WT Hx70Gy	44	14		1	WT Nx0Gy	34	16		1	WT Ax70Gy	26	15		1	WT Nx0Gy	32	13
1	WT Nx0Gy	32	20		1	WT Nx0Gy	42	5		1	SOD2 5.2 Nx0Gy	28	94		1	WT Nx70Gy	9	21		1	SOD2 5.2 Nx70Gy	20	5		1	SOD2 5.2 Hx70Gy	25	22		1	WT Nx0Gy	55	19		1	SOD2 5.2 Hx70Gy	59	16		1	WT Ax70Gy	20	1		1	WT Ax70Gy	26	14
1	SOD2 5.2 Nx0Gy	21	23		1	SOD2 5.2 Nx70Gy	29	6		1	WT Nx70Gy	33	95		1	SOD2 5.2 Nx70Gy	11	38		1	WT Nx0Gy	21	6		1	SOD2 5.2 Hx70Gy	23	22		1	WT Nx0Gy	25	19		1	WT Nx0Gy	32	18		1	WT Ax70Gy	15	26		1	WT Nx0Gy	20	20
1	WT Nx0Gy	9	25		1	WT Nx0Gy	28	7		1	SOD2 5.2 Nx0Gy	22	100		1	SOD2 5.2 Nx70Gy	12	25		1	WT Nx0Gy	29	6		1	SOD2 5.2 Hx70Gy	21	37		1	WT Nx0Gy	39	19		1	WT Nx0Gy	22	18		1	WT Ax70Gy	28	28		1	WT Ax70Gy	54	21
1	WT Nx0Gy	26	26		1	SOD2 5.2 Nx70Gy	30	9		1	WT Nx70Gy	27	105		1	SOD2 5.2 Nx70Gy	12	53		1	SOD2 5.2 Nx70Gy	39	6		1	WT Hx70Gy	10	37		1	WT Hx70Gy	21	23		1	WT Nx0Gy	21	19		1	WT Ax70Gy	10	31		1	WT Nx0Gy	31	29
1	WT Nx0Gy	25	27		1	WT Nx0Gy	40	20		1	WT Nx70Gy	27	105		1	SOD2 5.2 Nx70Gy	14	51		1	WT Nx0Gy	39	6		1	WT Hx70Gy	10	37		1	WT Nx0Gy	34	24		1	SOD2 5.2 Hx70Gy	35	25		1	WT Ax70Gy	25	31		1	WT Nx0Gy	30	45
1	WT Nx0Gy	30	35		1	WT Nx0Gy	27	20		1	SOD2 5.2 Nx0Gy	25	109		1	SOD2 5.2 Nx70Gy	15	34		1	SOD2 5.2 Nx70Gy	23	7		1	SOD2 5.2 Hx70Gy	35	37		1	WT Hx70Gy	50	24		1	SOD2 5.2 Hx70Gy	35	25		1	WT Ax70Gy	25	31		1	WT Ax70Gy	30	60
1	WT Nx0Gy	16	36		1	WT Nx0Gy	40	20		1	SOD2 5.2 Nx0Gy	8	111		1	WT Nx70Gy	16	33		1	SOD2 5.2 Nx70Gy	35	10		1	WT Hx70Gy	35	37		1	WT Nx0Gy	20	24		1	WT Nx0Gy	45	30		1	SOD2 5.2 Ax70Gy	24	32		1	WT Ax70Gy	24	61
1	SOD2 5.2 Nx0Gy	23	44		1	WT Nx0Gy	30	21		1	WT Nx70Gy	29	119		1	SOD2 5.2 Nx70Gy	18	57		1	WT Nx70Gy	35	10		1	SOD2 5.2 Hx70Gy	6	41		1	WT Hx70Gy	27	31		1	SOD2 5.2 Hx70Gy	35	40		1	WT Ax70Gy	35	41		1	WT Ax70Gy	34	61
1	SOD2 5.2 Nx0Gy	22	52		1	SOD2 5.2 Nx70Gy	15	24		1	SOD2 5.2 Nx0Gy	13	119		1	SOD2 5.2 Nx70Gy	20	29		1	WT Nx0Gy	20	10		1	SOD2 5.2 Hx70Gy	25	47		1	WT Hx70Gy	30	34		1	WT Nx0Gy	35	40		1	WT Ax70Gy	25	71		1	WT Nx0Gy	21	64
1	SOD2 5.2 Nx0Gy	28	52		1	WT Nx0Gy	22	25		2	WT Nx70Gy	53	7		1	SOD2 5.2 Nx70Gy	30	25		1	SOD2 5.2 Nx0Gy	43	15		1	SOD2 5.2 Hx70Gy	23	57		1	WT Nx0Gy	45	44		1	WT Nx0Gy	45	40		1	WT Ax70Gy	45	96		1	WT Nx0Gy	45	70
1	WT Nx0Gy	25	55		1	WT Nx0Gy	12	35		2	SOD2 5.2 Nx0Gy	50	10		1	WT Nx70Gy	32	17		1	SOD2 5.2 Nx0Gy	43	15		1	WT Hx70Gy	24	72		1	WT Nx0Gy	10	64		2	SOD2 5.2 Hx70Gy	32	2		1	WT Ax70Gy	40	101		1	WT Ax70Gy	15	75
1	WT Nx0Gy	24	85		1	WT Nx0Gy	25	35		2	SOD2 5.2 Nx0Gy	58	10		1	SOD2 5.2 Nx70Gy	35	30		1	SOD2 5.2 Nx0Gy	29	16		1	WT Hx70Gy	24	72		2	WT Hx70Gy	32	8		2	WT Nx0Gy	40	4		2	WT Ax70Gy	18	1		1	WT Ax70Gy	35	75
1	WT Nx0Gy	41	1		1	WT Nx0Gy	42	38		2	WT Nx70Gy	48	12		1	WT Nx70Gy	39	10		1	WT Nx0Gy	25	20		1	WT Hx70Gy	15	72		2	WT Nx0Gy	30	18		2	WT Nx0Gy	25	9		2	SOD2 5.2 Ax70Gy	25	2		1	WT Ax70Gy	26	86
1	WT Nx0Gy	38	4		1	WT Nx0Gy	7	40		2	SOD2 5.2 Nx0Gy	53	12		1	SOD2 5.2 Nx70Gy	48	8		1	WT Nx70Gy	14	21		1	SOD2 5.2 Hx70Gy	40	5		2	WT Nx0Gy	22	18		2	WT Nx0Gy	40	9		2	WT Ax70Gy	25	2		1	WT Nx0Gy	44	86
1	SOD2 5.2 Nx0Gy	26	37		1	WT Nx0Gy	25	40		2	SOD2 5.2 Nx0Gy	18	14		1	WT Nx70Gy	67	28		1	WT Nx70Gy	25	45		1	SOD2 5.2 Hx70Gy	34	6		2	WT Nx0Gy	34	19		2	SOD2 5.2 Hx70Gy	37	12		2	SOD2 5.2 Ax70Gy	29	2		1	WT Nx0Gy	23	87
1	WT Nx0Gy	39	37		1	WT Nx0Gy	24	65		2	SOD2 5.2 Nx0Gy	40	15		1	WT Nx70Gy	69	17		1	SOD2 5.2 Nx0Gy	35	50		1	SOD2 5.2 Hx70Gy	33	7		2	WT Hx70Gy	20	19		2	WT Nx0Gy	51	13		2	WT Ax70Gy	41	7		1	WT Ax70Gy	21	94
1	SOD2 5.2 Nx0Gy	26	37		1	WT Nx0Gy	21	80		2	SOD2 5.2 Nx0Gy	36	20		1	SOD2 5.2 Nx70Gy	80	20		1	WT Nx70Gy	11	59		1	WT Hx70Gy	30	10		2	WT Nx0Gy	33	20		2	SOD2 5.2 Hx70Gy	21	13		2	WT Ax70Gy	20	7		2	WT Nx0Gy	7	20
1	WT Nx0Gy	26	37		2	WT Nx0Gy	45	2		2	SOD2 5.2 Nx0Gy	46	24		1	WT Nx70Gy	2	31		1	WT Nx70Gy	34	1		1	SOD2 5.2 Hx70Gy	30	10		2	WT Nx0Gy	50	20		2	WT Nx0Gy	20	14		2	SOD2 5.2 Ax70Gy	12	7		2	WT Nx0Gy	25	30
1	WT Nx0Gy	10	47		2	WT Nx0Gy	30	3		2	WT Nx70Gy	34	24		1	SOD2 5.2 Nx70Gy	2	21		1	WT Nx70Gy	33	2		1	SOD2 5.2 Hx70Gy	30	15		2	WT Nx0Gy	35	23		2	SOD2 5.2 Hx70Gy	7	14		2	SOD2 5.2 Ax70Gy	12	7		2	WT Nx0Gy	32	33
1	SOD2 5.2 Nx0Gy	24	52		2	WT Nx0Gy	29	4		2	SOD2 5.2 Nx0Gy	25	34		1	WT Nx70Gy	3	18		1	WT Nx70Gy	61	4		1	WT Hx70Gy	20	20		2	WT Nx0Gy	25	28		2	WT Nx0Gy	19	15		2	SOD2 5.2 Ax70Gy	19	12		2	WT Nx0Gy	30	40
1	WT Nx0Gy	32	57		2	WT Nx0Gy	21	5		2	WT Nx70Gy	27	35		1	WT Nx70Gy	4	29		1	SOD2 5.2 Nx0Gy	30	5		1	WT Hx70Gy	20	20		2	WT Hx70Gy	24	29		2	WT Nx0Gy	59	25		2	WT Ax70Gy	22	12		2	WT Nx0Gy	35	40
1	WT Nx0Gy	40	57		2	WT Nx0Gy	49	6		2	SOD2 5.2 Nx0Gy	7	41		1	WT Nx70Gy	4	29		1	WT Nx0Gy	40	5		1	WT Hx70Gy	21	24		2	WT Nx0Gy	31	32		2	SOD2 5.2 Hx70Gy	40	34		2	WT Ax70Gy	20	14		2	WT Nx0Gy	20	45
1	WT Nx0Gy	25	60		2	WT Nx0Gy	23	10		2	WT Nx70Gy	32	60		1	WT Nx70Gy	5	28		1	SOD2 5.2 Nx0Gy	49	6		1	WT Hx70Gy	39	26		2	WT Hx70Gy	18	35		2	WT Nx0Gy	45	34		2	WT Ax70Gy	16	16		2	WT Nx0Gy	32	45
1	SOD2 5.2 Nx0Gy	37	60		2	WT Nx0Gy	33	12		2	WT Nx70Gy	6	67		1	SOD2 5.2 Nx70Gy	5	28		1	SOD2 5.2 Nx0Gy	34	6		1	WT Hx70Gy	13	27		2	WT Hx70Gy	52	35		2	WT Nx0Gy	60	49		2	SOD2 5.2 Ax70Gy	8	19		2	WT Ax70Gy	20	55
1	SOD2 5.2 Nx0Gy	44	63		2	WT Nx0Gy	30	13		2	WT Nx70Gy	20	84		1	SOD2 5.2 Nx70Gy	5	28		1	WT Nx70Gy	62	7		1	SOD2 5.2 Hx70Gy	13	27		2	WT Hx70Gy	38	40		2	WT Nx0Gy	32	52		2	SOD2 5.2 Ax70Gy	18	20		2	WT Nx0Gy	35	65
1	WT Nx0Gy	21	76		2	WT Nx0Gy	32	15		2	WT Nx70Gy	33	85		1	WT Nx70Gy	8	40		1	SOD2 5.2 Nx0Gy	35	9		1	WT Hx70Gy	34	29		2	WT Hx70Gy	58	40		2	WT Nx0Gy	17	64		2	WT Ax70Gy	13	27		2	WT Nx0Gy	35	65
1	SOD2 5.2 Nx0Gy	8	77		2	SOD2 5.2 Nx70Gy	9	24		2	SOD2 5.2 Nx0Gy	15	90		1	WT Nx70Gy	9	33		1	WT Nx0Gy	45	10		1	SOD2 5.2 Hx70Gy	30	40		2	WT Nx0Gy	45	53		2	SOD2 5.2 Hx70Gy	43	64		2	SOD2 5.2 Ax70Gy	24	34		2	WT Ax70Gy	10	75
1	WT Nx0Gy	47	77		2	WT Nx0Gy	40	25		2	WT Nx70Gy	32	1		1	WT Nx70Gy	13	35		1	SOD2 5.2 Nx70Gy	20	10		1	SOD2 5.2 Hx70Gy	21	42		2	WT Nx0Gy	34	53		2	SOD2 5.2 Hx70Gy	55	64		2	WT Ax70Gy	40	40		2	WT Nx0Gy	30	75
1	SOD2 5.2 Nx0Gy	22	85		2	WT Nx0Gy	32	33		2	WT Nx70Gy	31	2		1	WT Nx70Gy	15	23		1	WT Nx0Gy	42	25		1	SOD2 5.2 Hx70Gy	13	42		2	WT Hx70Gy	31	58		3	SOD2 5.2 Hx70Gy	32	4		2	WT Ax70Gy	33	40		2	WT Ax70Gy	25	75
1	WT Nx0Gy	32	92		2	SOD2 5.2 Nx70Gy	30	35		2	SOD2 5.2 Nx0Gy	25	5		1	WT Nx70Gy	23	10		1	SOD2 5.2 Nx0Gy	45	30		1	WT Hx70Gy	48	42		2	WT Nx0Gy	5	58		3	SOD2 5.2 Hx70Gy	31	5		2	WT Ax70Gy	19	48		2	WT Ax70Gy	25	75
1	SOD2 5.2 Nx0Gy	32	92		2	WT Nx0Gy	22	43		2	SOD2 5.2 Nx0Gy	28	5		1	SOD2 5.2 Nx70Gy	23	50		1	WT Nx70Gy	13	30		1	SOD2 5.2 Hx70Gy	27	48		2	WT Hx70Gy	30	68		3	SOD2 5.2 Hx70Gy	25	11		2	WT Ax70Gy	17	56		2	WT Nx0Gy	40	75
1	WT Nx0Gy	40	107		2	SOD2 5.2 Nx70Gy	22	43		2	SOD2 5.2 Nx0Gy	13	20		1	WT Nx70Gy	24	34		1	WT Nx0Gy	27	38		1	WT Hx70Gy	13	57		2	WT Nx0Gy	20	78		3	SOD2 5.2 Hx70Gy	25	11		2	SOD2 5.2 Ax70Gy	33	3		2	WT Nx0Gy	23	77
1	SOD2 5.2 Nx0Gy	43	7		2	SOD2 5.2 Nx70Gy	18	47		2	WT Nx70Gy	25	25		1	SOD2 5.2 Nx70Gy	33	25		1	WT Nx0Gy	32	45		2	WT Hx70Gy	42	7		2	WT Nx0Gy	60	1		3	SOD2 5.2 Hx70Gy	25	11		2	WT Ax70Gy	33	3		2	WT Nx0Gy	60	85
1	SOD2 5.2 Nx0Gy	41	9		2	WT Nx0Gy	38	47		2	WT Nx70Gy	30	30		1	SOD2 5.2 Nx70Gy	43	37		1	WT Nx0Gy	30	47		2	WT Hx70Gy	6	9		2	WT Hx70Gy	25	11		3	WT Nx0Gy	25	11		2	WT Ax70Gy	37	4		2	WT Ax70Gy	30	85
1	WT Nx0Gy	40	10		2	WT Nx0Gy	25	55		2	SOD2 5.2 Nx0Gy	45	35		1	SOD2 5.2 Nx70Gy	48	46		1	WT Nx0Gy	11	54		2	SOD2 5.2 Hx70Gy	21	15		2	WT Nx0Gy	42	11		3	WT Nx0Gy	16	12		2	WT Ax70Gy	41	6		2	WT Ax70Gy	55	90
1	WT Nx0Gy	44	50		2	WT Nx0Gy	15	55		2	WT Nx70Gy	45	35		1	SOD2 5.2 Nx70Gy	58	42		1	SOD2 5.2 Nx0Gy	45	54		2	SOD2 5.2 Hx70Gy	21	15		2	WT Hx70Gy	15	11		3	SOD2 5.2 Hx70Gy	54	12		2	WT Ax70Gy	30	6		2	WT Ax70Gy	20	90
1	WT Nx0Gy	25	50		2	SOD2 5.2 Nx70Gy	35	60		2	SOD2 5.2 Nx0Gy	40	40		1	SOD2 5.2 Nx70Gy	68	32		1	SOD2 5.2 Nx0Gy	30	55		2	WT Hx70Gy	32	25		2	WT Nx0Gy	64	12		3	SOD2 5.2 Hx70Gy	51	15		2	SOD2 5.2 Ax70Gy	26	11		2	WT Nx0Gy	65	105
1	WT Nx0Gy	16	79		2	SOD2 5.2 Nx70Gy	12	69		2	SOD2 5.2 Nx0Gy	31	60		1	WT Nx70Gy	1	26		2	SOD2 5.2 Nx0Gy	53	1		2	WT Hx70Gy	45	25		2	WT Hx70Gy	62	14		3	WT Nx0Gy	22	26		2	WT Ax70Gy	15	11		2	WT Nx0Gy	35	115
1	SOD2 5.2 Nx0Gy	40	80		2	WT Nx0Gy	25	75		2	WT Nx70Gy	30	61		1	SOD2 5.2 Nx70Gy	3	49		2	WT Nx0Gy	22	2		2	WT Hx70Gy	14	35		2	WT Nx0Gy	21	15		3	SOD2 5.2 Hx70Gy	40	26		2	WT Ax70Gy	23	14		2	WT Ax70Gy	95	115
1	SOD2 5.2 Nx0Gy	14	80		2	SOD2 5.2 Nx70Gy	38	10		2	SOD2 5.2 Nx0Gy	35	75		1	SOD2 5.2 Nx70Gy	7	30		2	WT Nx0Gy	20	4		2	SOD2 5.2 Hx70Gy	14	35		2	WT Nx0Gy	26	15		3	SOD2 5.2 Hx70Gy	52	36		2	SOD2 5.2 Ax70Gy	21	16		3	WT Nx0Gy	51	15
1	WT Nx0Gy	11	84		2	WT Nx0Gy	58	15		2	SOD2 5.2 Nx0Gy	35	75		1	SOD2 5.2 Nx70Gy	17	33		2	WT Nx70Gy	19	5		2	WT Hx70Gy	21	36		2	WT Nx0Gy	40	21		3	SOD2 5.2 Hx70Gy	35	36		2	WT Ax70Gy	31	16		3	WT Ax70Gy	51	15
1	WT Nx0Gy	47	90		2	WT Nx0Gy	33	15		2	SOD2 5.2 Nx0Gy	30	80		1	WT Nx70Gy	22	44		2	WT Nx0Gy	21	10		2	WT Hx70Gy	19	38		2	WT Hx70Gy	20	21		3	WT Nx0Gy	40	36		2	SOD2 5.2 Ax70Gy	45	18		3	WT Ax70Gy	48	18
1	WT Nx0Gy	25	95		2	WT Nx0Gy	44	29		2	SOD2 5.2 Nx0Gy	20	90		1	WT Nx70Gy	27	50		2	SOD2 5.2 Nx70Gy	20	10		2	WT Hx70Gy	19	38		2	WT Hx70Gy	25	26		3	SOD2 5.2 Hx70Gy	25	46		2	SOD2 5.2 Ax70Gy	19	18		3	WT Ax70Gy	25	20
1	WT Nx0Gy	25	120		2	WT Nx0Gy	13	35		2	SOD2 5.2 Nx0Gy	25	110		1	WT Nx70Gy	29	33		2	WT Nx70Gy	24	10		2	SOD2 5.2 Hx70Gy	50	40		2	WT Nx0Gy	45	26		3	WT Nx0Gy	50	66		2	SOD2 5.2 Ax70Gy	15	21		3	WT Nx0Gy	21	25
1	SOD2 5.2 Nx0Gy	30	120		2	SOD2 5.2 Nx70Gy	15	45		3	SOD2 5.2 Nx0Gy	35	14		1	SOD2 5.2 Nx70Gy	31	31		2	WT Nx0Gy	20	10		2	WT Hx70Gy	20	70		2	WT Nx0Gy	35	36		3	WT Nx0Gy	43	81		2	SOD2 5.2 Ax70Gy	16	22		3	WT Nx0Gy	40	26
1	SOD2 5.2 Nx0Gy	19	135		2	WT Nx0Gy	46	48		3	WT Nx70Gy	31	18		1	SOD2 5.2 Nx70Gy	37	29		2	WT Nx70Gy	6	12		2	WT Hx70Gy	20	70		2	WT Hx70Gy	40	36		3	SOD2 5.2 Hx70Gy	10	5		2	SOD2 5.2 Ax70Gy	13	23		3	WT Ax70Gy	36	30
1	WT Nx0Gy	35	135		2	WT Nx0Gy	42	52		3	SOD2 5.2 Nx0Gy	27	22		1	WT Nx70Gy	42	20		2	WT Nx70Gy	17	13		2	WT Hx70Gy	28	70		2	WT Hx70Gy	30	41		3	SOD2 5.2 Hx70Gy	22	8		2	WT Ax70Gy	22	26		3	WT Ax70Gy	50	45
2	SOD2 5.2 Nx0Gy	24	3		2	SOD2 5.2 Nx70Gy	35	60		3	SOD2 5.2 Nx0Gy	22	27		1	SOD2 5.2 Nx70Gy	43	29		2	SOD2 5.2 Nx0Gy	27	13		2	WT Hx70Gy	28	70		2	WT Hx70Gy	50	41		3	WT Nx0Gy	30	9		2	SOD2 5.2 Ax70Gy	22	36		3	WT Nx0Gy	35	60
2	SOD2 5.2 Nx0Gy	38	4		2	WT Nx0Gy	25	62		3	SOD2 5.2 Nx0Gy	41	31		1	SOD2 5.2 Nx70Gy	51	36		2	SOD2 5.2 Nx70Gy	27	13		2	SOD2 5.2 Hx70Gy	53	72		2	WT Nx0Gy	6	46		3	SOD2 5.2 Hx70Gy	16	15		2	SOD2 5.2 Ax70Gy	23	40		3	WT Nx0Gy	63	60
2	SOD2 5.2 Nx0Gy	32	4		2	WT Nx0Gy	37	73		3	SOD2 5.2 Nx0Gy	39	33		1	SOD2 5.2 Nx70Gy	52	10		2	WT Nx0Gy	25	15		2	WT Hx70Gy	31	89		2	WT Hx70Gy	49	56		3	SOD2 5.2 Hx70Gy	24	15		2	SOD2 5.2 Ax70Gy	17	41		3	WT Nx0Gy	75	65
2	SOD2 5.2 Nx0Gy	42	8		2	SOD2 5.2 Nx70Gy	29	73		3	WT Nx70Gy	35	44		1	SOD2 5.2 Nx70Gy	52	35		2	WT Nx0Gy	25	15		2	SOD2 5.2 Hx70Gy	23	97		2	WT Nx0Gy	29	71		3	SOD2 5.2 Hx70Gy	15	24		2	SOD2 5.2 Ax70Gy	35	42		3	WT Nx0Gy	20	75
2	SOD2 5.2 Nx0Gy	22	15		2	SOD2 5.2 Nx70Gy	22	73		3	SOD2 5.2 Nx0Gy	53	44		1	WT Nx70Gy	53	31		2	WT Nx0Gy	12	18		2	WT Hx70Gy	20	110		2	WT Hx70Gy	33	76		3	WT Nx0Gy	20	39		2	WT Ax70Gy	13	45		3	WT Ax70Gy	26	79
2	WT Nx0Gy	36	13		2	SOD2 5.2 Nx70Gy	27	73		3	SOD2 5.2 Nx0Gy	23	49		1	SOD2 5.2 Nx70Gy	53	49		2	SOD2 5.2 Nx0Gy	16	24		2	WT Hx70Gy	35	110		2	WT Hx70Gy	22	81		3	WT Nx0Gy	40	39		2	WT Ax70Gy	33	47		3	WT Ax70Gy	60	90
2	WT Nx0Gy	27	16		2	WT Nx0Gy	21	79		3	SOD2 5.2 Nx0Gy	35	49		1	SOD2 5.2 Nx70Gy	72	50		2	WT Nx70Gy	26	24		2	WT Hx70Gy	15	110		3	WT Nx0Gy	17	3		3	WT Nx0Gy	25	39		2	WT Ax70Gy	15	63		3	WT Ax70Gy	54	1
2	WT Nx0Gy	37	20		2	SOD2 5.2 Nx70Gy	6	94		3	SOD2 5.2 Nx0Gy	29	50		1	WT Nx70Gy	87	40		2	SOD2 5.2 Nx70Gy	7	24		2	SOD2 5.2 Hx70Gy	25	125		3	WT Hx70Gy	25	5		3	WT Nx0Gy	20	44		2	SOD2 5.2 Ax70Gy	37	3		3	WT Nx0Gy	43	2
2	WT Nx0Gy	48	22		2	SOD2 5.2 Nx70Gy	25	100		3	SOD2 5.2 Nx0Gy	20	64		1	SOD2 5.2 Nx70Gy	102	25		2	WT Nx0Gy	10	30		3	SOD2 5.2 Hx70Gy	29	1		3	WT Nx0Gy	25	5		3	WT Nx0Gy	20	54		2	WT Ax70Gy	26	4		3	WT Nx0Gy	48	2
2	WT Nx0Gy	25	25		2	WT Nx0Gy	29	100		3	SOD2 5.2 Nx0Gy	47	72		2	WT Nx70Gy	10	35		2	WT Nx70Gy	47	31		3	WT Hx70Gy	22	1		3	WT Hx70Gy	50	5		3	SOD2 5.2 Hx70Gy	10	54		2	SOD2 5.2 Ax70Gy	26	5		3	WT Ax70Gy	68	2
2	SOD2 5.2 Nx0Gy	24	26		2	WT Nx0Gy	28	5		3	WT Nx70Gy	26	79		2	WT Nx70Gy	16	29		2	SOD2 5.2 Nx70Gy	5	35		3	WT Hx70Gy	25	22		3	WT Hx70Gy	24	6		3	SOD2 5.2 Hx70Gy	40	54		2	SOD2 5.2 Ax70Gy	23	7		3	WT Nx0Gy	32	2
2	WT Nx0Gy	34	26		2	SOD2 5.2 Nx70Gy	10	7		3	SOD2 5.2 Nx0Gy	23	105		2	SOD2 5.2 Nx70Gy	28	17		2	SOD2 5.2 Nx0Gy	5	35		3	SOD2 5.2 Hx70Gy	24	23		3	WT Hx70Gy	33	7		3	WT Nx0Gy	25	59		2	SOD2 5.2 Ax70Gy	28	9		3	WT Ax70Gy	31	3
2	WT Nx0Gy	28	29		2	WT Nx0Gy	23	10		3	WT Nx70Gy	24	128		2	WT Nx70Gy	30	3		2	SOD2 5.2 Nx70Gy	40	40		3	SOD2 5.2 Hx70Gy	24	23		3	WT Hx70Gy	40	15		3	WT Nx0Gy	55	64		2	WT Ax70Gy	29	11		3	WT Ax70Gy	61	4
2	WT Nx0Gy	41	29		2	WT Nx0Gy	8	15		3	WT Nx70Gy	35	1		2	WT Nx70Gy	32	6		2	WT Nx70Gy	13	4		3	SOD2 5.2 Hx70Gy	17	23		3	WT Nx0Gy	85	15		3	WT Nx0Gy	20	64		2	SOD2 5.2 Ax70Gy	24	13		3	WT Ax70Gy	41	4
2	WT Nx0Gy	31	30		2	SOD2 5.2 Nx70Gy	41	19		3	SOD2 5.2 Nx0Gy	30	5		2	WT Nx70Gy	45	30		2	WT Nx0Gy	23	4		3	SOD2 5.2 Hx70Gy	22	25		3	WT Nx0Gy	40	15		3	SOD2 5.2 Hx70Gy	20	74		2	SOD2 5.2 Ax70Gy	23	17		3	WT Nx0Gy	30	4
2	WT Nx0Gy	38	32		2	WT Nx0Gy	22	19		3	WT Nx70Gy	26	9		2	SOD2 5.2 Nx70Gy	46	29		2	WT Nx0Gy	20	7		3	WT Hx70Gy	17	30		3	WT Hx70Gy	85	15		3	SOD2 5.2 Hx70Gy	63	79		2	WT Ax70Gy	23	17		3	WT Ax70Gy	29	5
2	SOD2 5.2 Nx0Gy	33	37		2	WT Nx0Gy	35	25		3	SOD2 5.2 Nx0Gy	38	25		2	SOD2 5.2 Nx70Gy	46	4		2	WT Nx0Gy	33	9		3	SOD2 5.2 Hx70Gy	40	30		3	WT Hx70Gy	25	15		3	SOD2 5.2 Hx70Gy	24	79		2	WT Ax70Gy	16	21		3	WT Ax70Gy	40	5
2	SOD2 5.2 Nx0Gy	19	42		2	WT Nx0Gy	35	25		3	SOD2 5.2 Nx0Gy	38	25		2	SOD2 5.2 Nx70Gy	49	11		2	WT Nx0Gy	33	9		3	SOD2 5.2 Hx70Gy	20	30		3	WT Hx70Gy	21	19		3	SOD2 5.2 Hx70Gy	32	89		2	SOD2 5.2 Ax70Gy	24	30		3	WT Ax70Gy	39	6
2	SOD2 5.2 Nx0Gy	18	43		2	SOD2 5.2 Nx70Gy	20	30		3	SOD2 5.2 Nx0Gy	38	25		2	SOD2 5.2 Nx70Gy	53	39		2	SOD2 5.2 Nx0Gy	25	17		3	SOD2 5.2 Hx70Gy	24	40		3	WT Nx0Gy	12	20		3	WT Nx0Gy	30	15		2	SOD2 5.2 Ax70Gy	24	45		3	WT Nx0Gy	36	9
2	WT Nx0Gy	26	44		2	WT Nx0Gy	50	25		3	SOD2 5.2 Nx0Gy	30	30		2	SOD2 5.2 Nx70Gy	59	34		2	WT Nx70Gy	15	17		3	SOD2 5.2 Hx70Gy	29	47		3	WT Nx0Gy	29	20		3	SOD2 5.2 Hx70Gy	40	20		2	WT Ax70Gy	22	49		3	WT Nx0Gy	30	15
2	SOD2 5.2 Nx0Gy	23	47		2	WT Nx0Gy	25	35		3	WT Nx70Gy	53	52		2	WT Nx70Gy	59	31		2	SOD2 5.2 Nx0Gy	35	20		3	WT Hx70Gy	20	50		3	WT Nx0Gy	17	25		3	SOD2 5.2 Hx70Gy	16	29		2	WT Ax70Gy	30	54		3	WT Ax70Gy	39	16
2	WT Nx0Gy	21	49		2	WT Nx0Gy	40	35		3	WT Nx70Gy	21	52		2	WT Nx70Gy	70	39		2	SOD2 5.2 Nx70Gy	12	20		3	WT Hx70Gy	73	57		3	WT Nx0Gy	17	25		3	SOD2 5.2 Hx70Gy	48	47		2	SOD2 5.2 Ax70Gy	17	35		3	WT Nx0Gy	37	23
2	SOD2 5.2 Nx0Gy	27	1		2	WT Nx0Gy	29	37		3	SOD2 5.2 Nx0Gy	11	69		2	SOD2 5.2 Nx70Gy	72	41		2	SOD2 5.2 Nx70Gy	28	27		3	WT Hx70Gy	20	70		3	WT Hx70Gy	30	30		3	WT Nx0Gy	40	55		2	SOD2 5.2 Ax70Gy	38	37		3	WT Ax70Gy	32	23
2	WT Nx0Gy	24	2		2	SOD2 5.2 Nx70Gy	28	37		3	SOD2 5.2 Nx0Gy	61	73		2	SOD2 5.2 Nx70Gy	78	28		2	SOD2 5.2 Nx70Gy	10	32		3	WT Hx70Gy	28	70		3	WT Nx0Gy	12	30		3	WT Nx0Gy	65	55		2	SOD2 5.2 Ax70Gy	18	52		3	WT Ax70Gy	43	60
2	WT Nx0Gy	30	3		2	WT Nx0Gy	34	41		3	SOD2 5.2 Nx0Gy	37	77		2	WT Nx70Gy	79	30		2	SOD2 5.2 Nx0Gy	8	34		3	WT Hx70Gy	30	90		3	WT Nx0Gy	14	35		3	WT Nx0Gy	50	60		2	SOD2 5.2 Ax70Gy	22	60		3	WT Nx0Gy	36	65
2	WT Nx0Gy	35	6		2	WT Nx0Gy	49	41		3	SOD2 5.2 Nx0Gy	57	77		2	WT Nx70Gy	84	36		2	SOD2 5.2 Nx70Gy	8	42		3	SOD2 5.2 Hx70Gy	25	105		3	WT Hx70Gy	25	40		3	SOD2 5.2 Hx70Gy	57	63		2	SOD2 5.2 Ax70Gy	15	67		3	WT Nx0Gy	29	1
2	SOD2 5.2 Nx0Gy	35	6		2	WT Nx0Gy	50	60		3	SOD2 5.2 Nx0Gy	21	105		2	SOD2 5.2 Nx70Gy	84	36		2	WT Nx70Gy	30	42		3	WT Hx70Gy	25	120		3	WT Hx70Gy	35	40		3	SOD2 5.2 Hx70Gy	57	73		2	WT Ax70Gy	15	67		3	WT Nx0Gy	29	1
2	WT Nx0Gy	44	7		2	SOD2 5.2 Nx70Gy	30	60		3	SOD2 5.2 Nx0Gy	25	35		2	SOD2 5.2 Nx70Gy	90	11		2	SOD2 5.2 Nx0Gy	20	42		3	SOD2 5.2 Hx70Gy	34	130		3	WT Nx0Gy	40	55		3	WT Nx0Gy	43	75		2	WT Ax70Gy	33	70		3	WT Nx0Gy	39	1
2	WT Nx0Gy	33	13		2	SOD2 5.2 Nx70Gy	24	66		3	SOD2 5.2 Nx0Gy	30	35		2	WT Nx70Gy	100	30		2	SOD2 5.2 Nx0Gy	20	52		3	SOD2 5.2 Hx70Gy	10	38		3	WT Nx0Gy	20	90		3	WT Nx0Gy	30	90		2	WT Ax70Gy	20	75		3	WT Nx0Gy	38	2
2	WT Nx0Gy	26	15		3	SOD2 5.2 Nx70Gy	35	15		3	WT Nx70Gy	30	35		2	WT Nx70Gy	100	35		2	SOD2 5.2 Nx70Gy	40	52		3	WT Hx70Gy	25	48		3	WT Nx0Gy	10	90		3	WT Nx0Gy	43	105		2	SOD2 5.2 Ax70Gy	25	75		3	WT Ax70Gy	46	3
2	SOD2 5.2 Nx0Gy	35	16		3	WT Nx0Gy	35	15		3	WT Nx70Gy	31	40		2	WT Nx70Gy	105	20		2	WT Nx0Gy	75	72		3	SOD2 5.2 Hx70Gy	25	58		3	WT Nx0Gy	15	20		3	WT Nx0Gy	43	120		2	WT Ax70Gy	15	75		3	WT Nx0Gy	48	5
2	WT Nx0Gy	35	16		3	WT Nx0Gy	21	15		3	SOD2 5.2 Nx0Gy	20	45		2	WT Nx70Gy	115	26		2	WT Nx0Gy	10	87		3	SOD2 5.2 Hx70Gy	25	58		3	WT Nx0Gy	25	20							2	SOD2 5.2 Ax70Gy	15	80		3	WT Ax70Gy	20	10
2	SOD2 5.2 Nx0Gy	30	21		3	SOD2 5.2 Nx70Gy	18	18		3	SOD2 5.2 Nx0Gy	20	45		3	SOD2 5.2 Nx70Gy	7	26		2	SOD2 5.2 Nx0Gy	23	2		3	SOD2 5.2 Hx70Gy	35	58		3	WT Hx70Gy	13	32							2	WT Ax70Gy	40	80		3	WT Nx0Gy	30	10
2	SOD2 5.2 Nx0Gy	35	26		3	WT Nx0Gy	26	24		3	WT Nx70Gy	31	47		3	WT Nx70Gy	8	20		2	SOD2 5.2 Nx0Gy	68	4		3	WT Hx70Gy	35	73		3	WT Hx70Gy	43	35							2	SOD2 5.2 Ax70Gy	22	80		3	WT Nx0Gy	48	10
2	SOD2 5.2 Nx0Gy	20	26		3	WT Nx0Gy	25	25		3	SOD2 5.2 Nx0Gy	11	49		3	SOD2 5.2 Nx70Gy	12	30		2	WT Nx70Gy	30	7		3	WT Hx70Gy	35	73		3	WT Nx0Gy	15	35							2	SOD2 5.2 Ax70Gy	30	90		3	WT Nx0Gy	38	11
2	SOD2 5.2 Nx0Gy	35	26		3	SOD2 5.2 Nx70Gy	23	27		3	SOD2 5.2 Nx0Gy	27	58		3	SOD2 5.2 Nx70Gy	15	37		2	WT Nx70Gy	30	7		3	SOD2 5.2 Hx70Gy	60	78		3	WT Hx70Gy	24	36							2	WT Ax70Gy	30	90		3	WT Nx0Gy	8	12
2	WT Nx0Gy	48	28		3	SOD2 5.2 Nx70Gy	23	27		3	WT Nx70Gy	45	65		3	WT Nx70Gy	17	27		2	WT Nx0Gy	45	7		3	SOD2 5.2 Hx70Gy	31	93		3	WT Hx70Gy	22	45							2	SOD2 5.2 Ax70Gy	18	105		3	WT Ax70Gy	39	19
2	WT Nx0Gy	25	36		3	SOD2 5.2 Nx70Gy	25	37		3	SOD2 5.2 Nx0Gy	44	80		3	SOD2 5.2 Nx70Gy	22	30		2	SOD2 5.2 Nx70Gy	42	10		3	SOD2 5.2 Hx70Gy	30	103		3	WT Nx0Gy	29	50							2	WT Ax70Gy	50	105		3	WT Nx0Gy	30	40
2	WT Nx0Gy	45	36		3	SOD2 5.2 Nx70Gy	40	50		3	WT Nx70Gy	27	80		3	SOD2 5.2 Nx70Gy	23	29		2	WT Nx0Gy	45	12		3	WT Hx70Gy	25	108		3	WT Hx70Gy	27	60							2	WT Ax70Gy	90	120		3	WT Ax70Gy	18	40
2	WT Nx0Gy	6	41		3	SOD2 5.2 Nx70Gy	29	51		3	SOD2 5.2 Nx0Gy	44	90		3	SOD2 5.2 Nx70Gy	27	8		2	WT Nx70Gy	22	15		3	WT Hx70Gy	55	110		3	WT Hx70Gy	30	75							2	SOD2 5.2 Ax70Gy	35	120		3	WT Ax70Gy	22	40
2	WT Nx0Gy	35	41		3	SOD2 5.2 Nx70Gy	33	70		3	SOD2 5.2 Nx0Gy	17	90		3	SOD2 5.2 Nx70Gy	32	42		2	SOD2 5.2 Nx0Gy	57	15		3	WT Hx70Gy	45	113		3	WT Nx0Gy	42	75							2	WT Ax70Gy	15	120		3	WT Ax70Gy	27	43
2	WT Nx0Gy	30	51		3	WT Nx0Gy	20	70		3	SOD2 5.2 Nx0Gy	14	110		3	WT Nx70Gy	33	29		2	WT Nx0Gy	35	17		3	SOD2 5.2 Hx70Gy	35	128		3	WT Hx70Gy	43	75							2	SOD2 5.2 Ax70Gy	23	125		3	WT Ax70Gy	28	49
2	WT Nx0Gy	10	51		3	WT Nx0Gy	39	80		3	WT Nx70Gy	24	119		3	WT Nx70Gy	34	33		2	WT Nx0Gy	30	22		3	WT Hx70Gy	42	138		3	WT Hx70Gy	15	75							3	SOD2 5.2 Ax70Gy	45	5		3	WT Ax70Gy	28	50
2	WT Nx0Gy	26	55		3	SOD2 5.2 Nx70Gy	29	90		3	WT Nx70Gy	29	120		3	WT Nx70Gy	35	39		2	SOD2 5.2 Nx0Gy	35	22		3	SOD2 5.2 Hx70Gy	20	14		3	WT Hx70Gy	27	90							3	WT Ax70Gy	25	25		2	WT Nx0Gy	30	15
2	SOD2 5.2 Nx0Gy	33	2		3	WT Nx0Gy	22	97		4	SOD2 5.2 Nx0Gy	20	30		3	SOD2 5.2 Nx70Gy	42	32		2	WT Nx0Gy	35	22		3	SOD2 5.2 Hx70Gy	30	14		3	WT Nx0Gy	25	105							3	WT Ax70Gy	25	25		2	WT Ax70Gy	25	15
2	WT Nx0Gy	28	2		3	SOD2 5.2 Nx70Gy	34	98		4	SOD2 5.2 Nx0Gy	21	43		3	SOD2 5.2 Nx70Gy	42	20		2	WT Nx70Gy	11	26		3	SOD2 5.2 Hx70Gy	37	14		3	WT Nx0Gy	25	105							3	SOD2 5.2 Ax70Gy	20	30		2	WT Nx0Gy	31	19
2	WT Nx0Gy	47	3		3	WT Nx0Gy	22	98		4	SOD2 5.2 Nx0Gy	46	75		3	WT Nx70Gy	52	15		2	SOD2 5.2 Nx0Gy	65	27		3	WT Hx70Gy	30	14		3	WT Hx70Gy	34	1							3	WT Ax70Gy	25	30		2	WT Ax70Gy	35	25
2	SOD2 5.2 Nx0Gy	47	3		3	SOD2 5.2 Nx70Gy	27	103		4	SOD2 5.2 Nx0Gy	17	75		3	SOD2 5.2 Nx70Gy	67	10		2	WT Nx0Gy	57	30		3	WT Hx70Gy	13	21		3	WT Nx0Gy	25	5							3	WT Ax70Gy	27	35		2	WT Ax70Gy	25	25
2	SOD2 5.2 Nx0Gy	30	5		3	WT Nx0Gy	25	110		4	SOD2 5.2 Nx0Gy	30	75		4	WT Nx70Gy	5	35		2	WT Nx0Gy	50	37		3	SOD2 5.2 Hx70Gy	23	21		3	WT Nx0Gy	21	9							3	SOD2 5.2 Ax70Gy	35	40		2	WT Nx0Gy	18	25
2	SOD2 5.2 Nx0Gy	28	7		3	SOD2 5.2 Nx70Gy	40	115		4	SOD2 5.2 Nx0Gy	25	80		4	SOD2 5.2 Nx70Gy	6	49		2	SOD2 5.2 Nx0Gy	30	42		3	SOD2 5.2 Hx70Gy	27	24		3	WT Nx0Gy	26	9							3	WT Ax70Gy	55	45		2	WT Ax70Gy	35	25
2	WT Nx0Gy	23	7		3	SOD2 5.2 Nx70Gy	15	135		4	WT Nx70Gy	25	80		4	SOD2 5.2 Nx70Gy	6	39		2	WT Nx70Gy	40	47		3	WT Hx70Gy	22	29		3	WT Nx0Gy	45	10							3	SOD2 5.2 Ax70Gy	37	50		2	WT Ax70Gy	42	25
2	SOD2 5.2 Nx0Gy	44	8		3	WT Nx0Gy	35	10		4	SOD2 5.2 Nx0Gy	31	90		4	SOD2 5.2 Nx70Gy	6	39		2	WT Nx0Gy	35	52		3	WT Hx70Gy	25	29		3	WT Nx0Gy	41	15							3	SOD2 5.2 Ax70Gy	25	55		2	WT Ax70Gy	10	30
2	SOD2 5.2 Nx0Gy	75	10		3	WT Nx0Gy	16	19		4	SOD2 5.2 Nx0Gy	20	90		4	SOD2 5.2 Nx70Gy	8	47		2	SOD2 5.2 Nx70Gy	51	77		3	WT Hx70Gy	45	29		3	WT Hx70Gy	20	15							3	SOD2 5.2 Ax70Gy	18	62		2	WT Nx0Gy	25	35
2	WT Nx0Gy	39	11		3	WT Nx0Gy	7	28		4	SOD2 5.2 Nx0Gy	47	90		4	SOD2 5.2 Nx70Gy	10	20		3	SOD2 5.2 Nx70Gy	58	2		3	SOD2 5.2 Hx70Gy	45	29		3	WT Nx0Gy	19	16							3	WT Ax70Gy	27	70		2	WT Nx0Gy	40	35
2	SOD2 5.2 Nx0Gy	22	13		3	WT Nx0Gy	30	33		4	SOD2 5.2 Nx0Gy	31	90		4	SOD2 5.2 Nx70Gy	12	43		3	WT Nx70Gy	28	2		3	SOD2 5.2 Hx70Gy	20	44		3	WT Hx70Gy	13	22							3	WT Ax70Gy	70	100		2	WT Nx0Gy	25	35
2	SOD2 5.2 Nx0Gy	32	20		3	SOD2 5.2 Nx70Gy	10	35		4	WT Nx70Gy	20	95		4	SOD2 5.2 Nx70Gy	12	18		3	SOD2 5.2 Nx0Gy	28	2		3	WT Hx70Gy	23	51		3	WT Nx0Gy	23	22							4	WT Ax70Gy	54	1		2	WT Nx0Gy	30	35
2	WT Nx0Gy	12	20		3	SOD2 5.2 Nx70Gy	26	45		4	SOD2 5.2 Nx0Gy	30	105		4	SOD2 5.2 Nx70Gy	15	40		3	WT Nx0Gy	42	3		3	WT Hx70Gy	38	51		3	WT Nx0Gy	33	22							4	WT Ax70Gy	59	1		2	WT Ax70Gy	45	40
2	SOD2 5.2 Nx0Gy	9	21		3	WT Nx0Gy	18	45		4	WT Nx70Gy	25	110		4	SOD2 5.2 Nx70Gy	15	25		3	WT Nx0Gy	27	3		3	SOD2 5.2 Hx70Gy	28	64		3	WT Hx70Gy	35	25							4	SOD2 5.2 Ax70Gy	44	1		2	WT Ax70Gy	45	40
2	SOD2 5.2 Nx0Gy	45	30		3	WT Nx0Gy	26	45		4	SOD2 5.2 Nx0Gy	35	110		4	SOD2 5.2 Nx70Gy	15	75		3	SOD2 5.2 Nx0Gy	27	3		3	SOD2 5.2 Hx70Gy	28	64		3	WT Hx70Gy	20	25							4	SOD2 5.2 Ax70Gy	40	5		2	WT Nx0Gy	45	55
2	WT Nx0Gy	30	35		3	SOD2 5.2 Nx70Gy	26	45		4	SOD2 5.2 Nx0Gy	40	125		4	WT Nx70Gy	18	22		3	SOD2 5.2 Nx0Gy	27	3		3	WT Hx70Gy	15	74		3	WT Hx70Gy	5	30							4	WT Ax70Gy	60	10
2	WT Nx0Gy	37	35		3	SOD2 5.2 Nx70Gy	16	47		4	SOD2 5.2 Nx0Gy	23	35		4	SOD2 5.2 Nx70Gy	20	35		3	WT Nx0Gy	32	7		3	SOD2 5.2 Hx70Gy	35	74		3	WT Hx70Gy	30	35							4	WT Ax70Gy	35	10
2	SOD2 5.2 Nx0Gy	22	50		3	WT Nx0Gy	23	48		4	SOD2 5.2 Nx0Gy	41	42		4	WT Nx70Gy	20	35		3	SOD2 5.2 Nx70Gy	32	7		3	WT Hx70Gy	26	94		3	WT Hx70Gy	10	45							4	SOD2 5.2 Ax70Gy	41	14
2	SOD2 5.2 Nx0Gy	12	50		3	WT Nx0Gy	28	62		4	WT Nx70Gy	35	48		4	SOD2 5.2 Nx70Gy	20	20		3	SOD2 5.2 Nx70Gy	14	8		4	SOD2 5.2 Hx70Gy	40	8		3	WT Hx70Gy	24	45							4	WT Ax70Gy	30	15
2	WT Nx0Gy	33	52		3	SOD2 5.2 Nx70Gy	18	62		4	SOD2 5.2 Nx0Gy	28	68		4	WT Nx70Gy	25	45		3	SOD2 5.2 Nx0Gy	22	8		4	SOD2 5.2 Hx70Gy	40	8		3	WT Nx0Gy	25	55							4	SOD2 5.2 Ax70Gy	25	20
3	WT Nx0Gy	36	7		3	SOD2 5.2 Nx70Gy	15	65		4	WT Nx70Gy	28	68		4	WT Nx70Gy	25	30		3	SOD2 5.2 Nx0Gy	31	8		4	WT Hx70Gy	40	8		3	WT Hx70Gy	35	55							4	WT Ax70Gy	35	20
3	WT Nx0Gy	27	7		3	SOD2 5.2 Nx70Gy	19	71		4	SOD2 5.2 Nx0Gy	28	68		4	SOD2 5.2 Nx70Gy	30	15		3	SOD2 5.2 Nx70Gy	26	13		4	WT Hx70Gy	30	8		3	WT Hx70Gy	40	65							4	WT Ax70Gy	56	24
3	SOD2 5.2 Nx0Gy	19	15		3	SOD2 5.2 Nx70Gy	40	90		4	SOD2 5.2 Nx0Gy	26	70		4	WT Nx70Gy	30	25		3	SOD2 5.2 Nx70Gy	16	6		4	SOD2 5.2 Hx70Gy	70	8		3	WT Nx0Gy	50	55							4	WT Ax70Gy	70	25
3	WT Nx0Gy	10	15		3	SOD2 5.2 Nx70Gy	22	93		4	SOD2 5.2 Nx0Gy	26	70		4	WT Nx70Gy	35	20		3	WT Nx70Gy	28	17		4	WT Hx70Gy	41	12		3	WT Hx70Gy	35	65							4	WT Ax70Gy	60	30
3	SOD2 5.2 Nx0Gy	14	20		3	SOD2 5.2 Nx70Gy	4	102		4	SOD2 5.2 Nx0Gy	34	71		4	WT Nx70Gy	35	20		3	SOD2 5.2 Nx0Gy	27	30		4	SOD2 5.2 Hx70Gy	51	12												4	SOD2 5.2 Ax70Gy	40	30
3	SOD2 5.2 Nx0Gy	30	20		3	WT Nx0Gy	53	102		4	SOD2 5.2 Nx0Gy	23	73		4	WT Nx70Gy	36	29		3	SOD2 5.2 Nx0Gy	29	30		4	SOD2 5.2 Hx70Gy	44	23												4	SOD2 5.2 Ax70Gy	50	30
3	SOD2 5.2 Nx0Gy	45	20		3	WT Nx0Gy	45	105		4	WT Nx70Gy	30	83		4	SOD2 5.2 Nx70Gy	36	35		3	WT Nx70Gy	10	35		4	SOD2 5.2 Hx70Gy	40	23												4	SOD2 5.2 Ax70Gy	50	30
3	WT Nx0Gy	35	30		3	WT Nx0Gy	17	113		4	SOD2 5.2 Nx0Gy	22	83		4	WT Nx70Gy	40	15		3	WT Nx0Gy	33	43		4	WT Hx70Gy	30	33												4	SOD2 5.2 Ax70Gy	20	50
3	WT Nx0Gy	60	30		3	SOD2 5.2 Nx70Gy	15	140		4	SOD2 5.2 Nx0Gy	30	83		4	SOD2 5.2 Nx70Gy	40	30		3	WT Nx0Gy	38	1		4	SOD2 5.2 Hx70Gy	30	33												4	SOD2 5.2 Ax70Gy	20	50
3	WT Nx0Gy	50	30		4	WT Nx0Gy	29	1		4	SOD2 5.2 Nx0Gy	13	83		4	WT Nx70Gy	2	47		3	SOD2 5.2 Nx0Gy	29	3		4	WT Hx70Gy	54	38												4	WT Ax70Gy	35	60
3	WT Nx0Gy	13	30		4	WT Nx0Gy	52	3		4	SOD2 5.2 Nx0Gy	13	83		4	WT Nx70Gy	4	41		3	SOD2 5.2 Nx0Gy	44	3		4	SOD2 5.2 Hx70Gy	10	38												4	SOD2 5.2 Ax70Gy	34	1
3	SOD2 5.2 Nx0Gy	13	30		4	SOD2 5.2 Nx70Gy	37	3		4	SOD2 5.2 Nx0Gy	22	83		4	SOD2 5.2 Nx70Gy	7	43		3	SOD2 5.2 Nx0Gy	34	5		4	WT Hx70Gy	20	43												4	WT Ax70Gy	44	1
3	WT Nx0Gy	16	34		4	WT Nx0Gy	57	4		4	SOD2 5.2 Nx0Gy	32	96		4	WT Nx70Gy	8	49		3	WT Nx70Gy	27	5		4	SOD2 5.2 Hx70Gy	145	43												4	WT Ax70Gy	54	1
3	WT Nx0Gy	30	35		4	WT Nx0Gy	44	5		4	WT Nx70Gy	9	96		4	WT Nx70Gy	10	39		3	WT Nx0Gy	44	6		4	SOD2 5.2 Hx70Gy	28	48												4	WT Ax70Gy	44	1
3	WT Nx0Gy	32	50		4	WT Nx0Gy	38	10		4	SOD2 5.2 Nx0Gy	8	105		4	WT Nx70Gy	10	40		3	WT Nx0Gy	26	6		4	SOD2 5.2 Hx70Gy	20	48												4	WT Ax70Gy	33	2
3	WT Nx0Gy	31	65		4	WT Nx0Gy	27	13		4	WT Nx70Gy	25	118		4	SOD2 5.2 Nx70Gy	10	39		3	SOD2 5.2 Nx70Gy	44	6		4	SOD2 5.2 Hx70Gy	19	53												4	WT Ax70Gy	46	2
3	SOD2 5.2 Nx0Gy	48	2		4	WT Nx0Gy	60	14		4	WT Nx70Gy	10	133		4	SOD2 5.2 Nx70Gy	15	34		3	WT Nx0Gy	32	7		4	WT Hx70Gy	29	63												4	SOD2 5.2 Ax70Gy	46	2
3	WT Nx0Gy	48	2		4	WT Nx0Gy	42	15		4	WT Nx70Gy	30	133		4	WT Nx70Gy	15	42		3	SOD2 5.2 Nx70Gy	25	7		4	SOD2 5.2 Hx70Gy	47	2												4	SOD2 5.2 Ax70Gy	33	2
3	WT Nx0Gy	48	2		4	WT Nx0Gy	44	17							4	WT Nx70Gy	15	65		3	SOD2 5.2 Nx70Gy	39	8		4	WT Hx70Gy	33	2												4	SOD2 5.2 Ax70Gy	31	4
3	WT Nx0Gy	47	3		4	SOD2 5.2 Nx70Gy	28	17							4	WT Nx70Gy	15	35		3	WT Nx0Gy	42	8		4	WT Hx70Gy	28	2												4	SOD2 5.2 Ax70Gy	31	4
3	SOD2 5.2 Nx0Gy	30	5		4	WT Nx0Gy	10	20							4	WT Nx70Gy	15	15		3	WT Nx0Gy	41	9		4	WT Hx70Gy	43	2												4	SOD2 5.2 Ax70Gy	41	4
3	WT Nx0Gy	45	5		4	SOD2 5.2 Nx70Gy	24	25							4	SOD2 5.2 Nx70Gy	29	41		3	SOD2 5.2 Nx0Gy	35	15		4	WT Hx70Gy	38	2												4	SOD2 5.2 Ax70Gy	30	5
3	SOD2 5.2 Nx0Gy	29	6		4	WT Nx0Gy	51	25							4	SOD2 5.2 Nx70Gy	30	30		3	SOD2 5.2 Nx0Gy	58	18		4	SOD2 5.2 Hx70Gy	35	5												4	WT Ax70Gy	50	5
3	SOD2 5.2 Nx0Gy	28	7		4	SOD2 5.2 Nx70Gy	20	40							4	WT Nx70Gy	35	15		3	SOD2 5.2 Nx0Gy	13	19		4	WT Hx70Gy	28	8												4	WT Ax70Gy	25	10
3	SOD2 5.2 Nx0Gy	40	10		4	WT Nx0Gy	50	45							4	SOD2 5.2 Nx70Gy	43	17		3	SOD2 5.2 Nx70Gy	31	19		4	SOD2 5.2 Hx70Gy	22	8												4	WT Ax70Gy	45	10
3	WT Nx0Gy	48	15		4	SOD2 5.2 Nx70Gy	35	2							4	SOD2 5.2 Nx70Gy	43	42		3	SOD2 5.2 Nx0Gy	12	20		4	WT Hx70Gy	22	8												4	SOD2 5.2 Ax70Gy	45	10
3	WT Nx0Gy	50	20		4	WT Nx0Gy	33	4							4	SOD2 5.2 Nx70Gy	61	39		3	SOD2 5.2 Nx70Gy	11	21		4	SOD2 5.2 Hx70Gy	27	8												4	WT Ax70Gy	40	15
3	SOD2 5.2 Nx0Gy	31	25		4	SOD2 5.2 Nx70Gy	49	4							5	SOD2 5.2 Nx70Gy	20	50		3	SOD2 5.2 Nx70Gy	25	22		4	WT Hx70Gy	30	10												4	WT Ax70Gy	30	25
3	WT Nx0Gy	18	40		4	WT Nx0Gy	20	5							5	SOD2 5.2 Nx70Gy	34	21		3	SOD2 5.2 Nx0Gy	34	25		4	WT Hx70Gy	25	10												4	WT Ax70Gy	20	25
3	WT Nx0Gy	25	50		4	WT Nx0Gy	48	5							5	SOD2 5.2 Nx70Gy	34	13		3	SOD2 5.2 Nx0Gy	22	25		4	SOD2 5.2 Hx70Gy	15	20												4	SOD2 5.2 Ax70Gy	54	25
3	WT Nx0Gy	30	50		4	WT Nx0Gy	45	8							5	WT Nx70Gy	45	18		3	WT Nx70Gy	20	39		4	WT Hx70Gy	20	20												4	SOD2 5.2 Ax70Gy	35	55
					4	SOD2 5.2 Nx70Gy	27	10							5	SOD2 5.2 Nx70Gy	45	24		3	SOD2 5.2 Nx0Gy	19	40		4	WT Hx70Gy	15	20												4	WT Ax70Gy	35	55
					4	WT Nx0Gy	22	15							5	WT Nx70Gy	45	18		3	WT Nx70Gy	24	47		4	WT Hx70Gy	20	25												4	WT Ax70Gy	40	90
					4	WT Nx0Gy	10	15							5	SOD2 5.2 Nx70Gy	45	18							4	SOD2 5.2 Hx70Gy	12	25												4	SOD2 5.2 Ax70Gy	23	1
					4	WT Nx0Gy	37	16							5	SOD2 5.2 Nx70Gy	55	14							4	WT Hx70Gy	20	25												4	WT Ax70Gy	43	1
					4	WT Nx0Gy	17	20							5	WT Nx70Gy	55	50							4	SOD2 5.2 Hx70Gy	11	25												4	WT Ax70Gy	67	1
					4	WT Nx0Gy	30	25							5	SOD2 5.2 Nx70Gy	55	22							4	WT Hx70Gy	8	28												4	WT Ax70Gy	45	1
					4	SOD2 5.2 Nx70Gy	20	25							5	WT Nx70Gy	70	13							4	WT Hx70Gy	20	33												4	WT Ax70Gy	39	5
					4	WT Nx0Gy	31	35							5	SOD2 5.2 Nx70Gy	77	37							4	WT Hx70Gy	4	33												4	WT Ax70Gy	39	5
					4	SOD2 5.2 Nx70Gy	24	40							5	WT Nx70Gy	78	36							4	WT Hx70Gy	31	4												4	WT Ax70Gy	38	6
					4	SOD2 5.2 Nx70Gy	35	40							5	SOD2 5.2 Nx70Gy	83	31							4	WT Hx70Gy	60	5												4	WT Ax70Gy	27	7
					4	WT Nx0Gy	30	40							5	WT Nx70Gy	83	22							4	SOD2 5.2 Hx70Gy	55	10												4	WT Ax70Gy	21	8
					4	WT Nx0Gy	35	45							5	SOD2 5.2 Nx70Gy	105	17							4	SOD2 5.2 Hx70Gy	18	12												4	WT Ax70Gy	16	8
					4	WT Nx0Gy	27	45							5	SOD2 5.2 Nx70Gy	114	24							4	WT Hx70Gy	20	15												4	WT Ax70Gy	21	8
					4	WT Nx0Gy	20	50							5	WT Nx70Gy	114	16							4	WT Hx70Gy	16	19												4	WT Ax70Gy	50	14
					4	WT Nx0Gy	10	50																	4	SOD2 5.2 Hx70Gy	30	20												4	SOD2 5.2 Ax70Gy	30	14
																									4	WT Hx70Gy	45	20												4	SOD2 5.2 Ax70Gy	36	32
																									4	SOD2 5.2 Hx70Gy	40	25												4	SOD2 5.2 Ax70Gy	30	34
																									4	WT Hx70Gy	25	25												4	SOD2 5.2 Ax70Gy	63	39
																									4	WT Hx70Gy	26	28												4	WT Ax70Gy	30	44
																									4	SOD2 5.2 Hx70Gy	29	30												4	WT Ax70Gy	24	44
																									4	SOD2 5.2 Hx70Gy	34	31												4	SOD2 5.2 Ax70Gy	28	46
																									4	WT Hx70Gy	19	35												4	SOD2 5.2 Ax70Gy	45	59
																									4	WT Hx70Gy	35	35												4	SOD2 5.2 Ax70Gy	35	59
																									4	SOD2 5.2 Hx70Gy	19	35												4	WT Ax70Gy	15	64
																									4	SOD2 5.2 Hx70Gy	31	39												4	SOD2 5.2 Ax70Gy	32	89
																									4	WT Hx70Gy	36	39
																									4	SOD2 5.2 Hx70Gy	24	50
																									4	SOD2 5.2 Hx70Gy	15	50
																									4	WT Hx70Gy	15	65
																									4	WT Hx70Gy	8	65
[truncated: 4 more columns]

## Sheet: Lek
(1) Crossing:	0 Gy WT-Nx vs 0 Gy SOD2 5.2-Nx				(6) Crossing:	70 Gy WT-Hx vs 70 Gy SOD2 5.2-Hx				(9) Crossing:	70 Gy WT-SHx vs 70 Gy SOD2 5.2-SHx
Block	Line	Dispersed	Clustered		Block	Line	Dispersed	Clustered		Block	Line	Dispersed	Clustered
1	0 Gy WT-Nx	6	5		1	70 Gy WT-Hx	4	6		1	70 Gy WT-Ax	7	5
1	0 Gy WT-Nx	2	10		1	70 Gy SOD2 5.2-Hx	1	7		1	70 Gy SOD2 5.2-Ax	1	3
1	0 Gy WT-Nx	4	5		1	70 Gy WT-Hx	3	6		2	70 Gy WT-Ax	6	6
2	0 Gy WT-Nx	3	9		1	70 Gy SOD2 5.2-Hx	3	7		2	70 Gy SOD2 5.2-Ax	2	6
2	0 Gy WT-Nx	4	11		2	70 Gy WT-Hx	1	15		2	70 Gy WT-Ax	2	9
2	0 Gy WT-Nx	4	4		2	70 Gy SOD2 5.2-Hx	0	7		2	70 Gy SOD2 5.2-Ax	2	10
3	0 Gy WT-Nx	5	6		3	70 Gy WT-Hx	1	8		2	70 Gy WT-Ax	3	3
3	0 Gy WT-Nx	5	4		3	70 Gy SOD2 5.2-Hx	3	8		2	70 Gy SOD2 5.2-Ax	3	5
1	0 Gy SOD2 5.2-Nx	1	5		3	70 Gy WT-Hx	3	4		3	70 Gy WT-Ax	2	7
1	0 Gy SOD2 5.2-Nx	3	5		3	70 Gy SOD2 5.2-Hx	2	6		3	70 Gy SOD2 5.2-Ax	5	7
1	0 Gy SOD2 5.2-Nx	2	4		3	70 Gy WT-Hx	1	8		3	70 Gy WT-Ax	4	3
2	0 Gy SOD2 5.2-Nx	3	7		3	70 Gy SOD2 5.2-Hx	3	7		3	70 Gy SOD2 5.2-Ax	4	2
2	0 Gy SOD2 5.2-Nx	3	4		4	70 Gy WT-Hx	2	5		4	70 Gy WT-Ax	3	7
2	0 Gy SOD2 5.2-Nx	5	7		4	70 Gy SOD2 5.2-Hx	5	7		4	70 Gy SOD2 5.2-Ax	4	5
3	0 Gy SOD2 5.2-Nx	2	3		4	70 Gy WT-Hx	6	9		4	70 Gy WT-Ax	4	9
3	0 Gy SOD2 5.2-Nx	2	4		4	70 Gy SOD2 5.2-Hx	4	3		4	70 Gy SOD2 5.2-Ax	2	8
					4	70 Gy WT-Hx	7	5		4	70 Gy WT-Ax	6	8
					4	70 Gy SOD2 5.2-Hx	2	8		4	70 Gy SOD2 5.2-Ax	5	4
(2) Crossing:	0 Gy WT-Nx vs 70 Gy SOD2 5.2-Nx				(7) Crossing:	0 Gy WT-Nx vs 70 Gy WT-Hx				(10) Crossing:	0 Gy WT-Nx vs 70 Gy WT-SHx
Block	Line	Dispersed	Clustered		Block	Line	Dispersed	Clustered		Block	Line	Dispersed	Clustered
1	0 Gy WT-Nx	2	15		1	0 Gy WT-Nx	3	8		1	0 Gy WT-Nx	1	9
2	0 Gy WT-Nx	4	12		1	70 Gy WT-Hx	2	3		1	70 Gy WT-Ax	3	7
2	0 Gy WT-Nx	3	7		2	0 Gy WT-Nx	1	11		2	0 Gy WT-Nx	6	9
2	0 Gy WT-Nx	2	11		2	70 Gy WT-Hx	1	8		2	70 Gy WT-Ax	1	7
3	0 Gy WT-Nx	2	7		2	0 Gy WT-Nx	3	7		3	0 Gy WT-Nx	3	4
3	0 Gy WT-Nx	6	5		2	70 Gy WT-Hx	4	7		3	70 Gy WT-Ax	0	7
4	0 Gy WT-Nx	10	2		3	0 Gy WT-Nx	2	11		3	0 Gy WT-Nx	2	6
4	0 Gy WT-Nx	9	6		3	70 Gy WT-Hx	4	7		3	70 Gy WT-Ax	1	10
1	70 Gy SOD2 5.2-Nx	0	5		3	0 Gy WT-Nx	3	3		3	0 Gy WT-Nx	1	9
2	70 Gy SOD2 5.2-Nx	0	6		3	70 Gy WT-Hx	6	2		3	70 Gy WT-Ax	2	6
2	70 Gy SOD2 5.2-Nx	2	6		3	0 Gy WT-Nx	2	8		3	0 Gy WT-Nx	3	5
2	70 Gy SOD2 5.2-Nx	2	4		3	70 Gy WT-Hx	0	12		3	70 Gy WT-Ax	6	2
3	70 Gy SOD2 5.2-Nx	2	11
3	70 Gy SOD2 5.2-Nx	2	9
4	70 Gy SOD2 5.2-Nx	2	2
4	70 Gy SOD2 5.2-Nx	4	2
(3) Crossing:	70 Gy WT-Nx vs 0 Gy SOD2 5.2-Nx				(8) Crossing:	0 Gy WT-Nx vs 70 Gy SOD2 5.2-Hx				(11) Crossing:	0 Gy WT-Nx vs 70 Gy SOD2 5.2-SHx
1	70 Gy WT-Nx	0	4		Block	Line	Dispersed	Clustered		Block	Line	Dispersed	Clustered
2	70 Gy WT-Nx	3	5		1	0 Gy WT-Nx	2	9		1	0 Gy WT-Nx	2	6
2	70 Gy WT-Nx	2	4		1	70 Gy SOD2 5.2-Hx	3	1		1	70 Gy SOD2 5.2-Ax	4	6
3	70 Gy WT-Nx	0	4		2	0 Gy WT-Nx	1	10		2	0 Gy WT-Nx	4	8
3	70 Gy WT-Nx	1	3		2	70 Gy SOD2 5.2-Hx	1	6		2	70 Gy SOD2 5.2-Ax	2	5
3	70 Gy WT-Nx	4	3		2	0 Gy WT-Nx	1	5		3	0 Gy WT-Nx	5	4
4	70 Gy WT-Nx	2	1		2	70 Gy SOD2 5.2-Hx	2	9		3	70 Gy SOD2 5.2-Ax	3	10
4	70 Gy WT-Nx	2	5		3	0 Gy WT-Nx	2	7		3	0 Gy WT-Nx	4	6
1	0 Gy SOD2 5.2-Nx	4	8		3	70 Gy SOD2 5.2-Hx	3	8		3	70 Gy SOD2 5.2-Ax	6	4
2	0 Gy SOD2 5.2-Nx	2	8		3	0 Gy WT-Nx	2	6		3	0 Gy WT-Nx	3	11
2	0 Gy SOD2 5.2-Nx	5	6		3	70 Gy SOD2 5.2-Hx	0	5		3	70 Gy SOD2 5.2-Ax	2	7
3	0 Gy SOD2 5.2-Nx	5	7							3	0 Gy WT-Nx	6	5
3	0 Gy SOD2 5.2-Nx	4	6							3	70 Gy SOD2 5.2-Ax	4	10
3	0 Gy SOD2 5.2-Nx	6	4
4	0 Gy SOD2 5.2-Nx	5	8
4	0 Gy SOD2 5.2-Nx	5	10
(4) Crossing:	70 Gy WT-Nx vs 70 Gy SOD2 5.2-Nx
Block	Line	Dispersed	Clustered
1	70 Gy WT-Nx	3	7
1	70 Gy WT-Nx	1	10
1	70 Gy WT-Nx	3	4
2	70 Gy WT-Nx	5	8
3	70 Gy WT-Nx	2	4
4	70 Gy WT-Nx	2	8
4	70 Gy WT-Nx	4	6
5	70 Gy WT-Nx	2	5
1	70 Gy SOD2 5.2-Nx	0	12
1	70 Gy SOD2 5.2-Nx	2	7
1	70 Gy SOD2 5.2-Nx	1	11
2	70 Gy SOD2 5.2-Nx	2	8
3	70 Gy SOD2 5.2-Nx	2	8
4	70 Gy SOD2 5.2-Nx	4	11
4	70 Gy SOD2 5.2-Nx	4	4
5	70 Gy SOD2 5.2-Nx	1	10
(5) Crossing:	0 Gy WT-Nx vs 0 Gy SOD2 5.2-Nx vs 70 Gy WT-Nx vs 70 Gy SOD2 5.2-Nx
Block	Line	Dispersed	Clustered
1	0 Gy WT-Nx	3	3
1	0 Gy SOD2 5.2-Nx	2	4
1	70 Gy WT-Nx	1	5
1	70 Gy SOD2 5.2-Nx	3	1
1	0 Gy WT-Nx	1	6
1	0 Gy SOD2 5.2-Nx	2	5
1	70 Gy WT-Nx	1	4
1	70 Gy SOD2 5.2-Nx	0	1
1	0 Gy WT-Nx	3	5
1	0 Gy SOD2 5.2-Nx	3	1
1	70 Gy WT-Nx	3	3
1	70 Gy SOD2 5.2-Nx	2	3
2	0 Gy WT-Nx	0	6
2	0 Gy SOD2 5.2-Nx	3	2
2	70 Gy WT-Nx	1	2
2	70 Gy SOD2 5.2-Nx	3	2
2	0 Gy WT-Nx	0	8
2	0 Gy SOD2 5.2-Nx	1	5
2	70 Gy WT-Nx	1	4
2	70 Gy SOD2 5.2-Nx	0	2
3	0 Gy WT-Nx	2	2
3	0 Gy SOD2 5.2-Nx	0	7
3	70 Gy WT-Nx	1	4
3	70 Gy SOD2 5.2-Nx	2	3
3	0 Gy WT-Nx	2	4
3	0 Gy SOD2 5.2-Nx	2	8
3	70 Gy WT-Nx	0	3
3	70 Gy SOD2 5.2-Nx	1	5

## Sheet: Sterility
(1) 0 Gy WT-Nx ♂ x 0 Gy WT-Nx ♀					(5) 70 Gy WT-Hx ♂ x 0 Gy WT-Nx ♀					(7) 70 Gy WT-Ax ♂ x 0 Gy WT-Nx ♀
Replicates		Total eggs	% hatch		Replicates		Total eggs	% hatch		Replicates		Total eggs	% hatch
1	# Eggs	684	89.0351		1	# Eggs	451	0		1	# Eggs	415	0
	Not Hatched	75				Not Hatched	451				Not Hatched	415
2	# Eggs	678	93.6578		2	# Eggs	601	0		2	# Eggs	535	0
	Not Hatched	43				Not Hatched	601				Not Hatched	535
3	# Eggs	547	95.2468		3	# Eggs	342	0		3	# Eggs	468	0
	Not Hatched	26				Not Hatched	342				Not Hatched	468
4	# Eggs	158	83.5443		4	# Eggs	484	0		4	# Eggs	722	0
	Not Hatched	26				Not Hatched	484				Not Hatched	722
5	# Eggs	141	92.9078		5	# Eggs	206	0		5	# Eggs	348	0
	Not Hatched	10				Not Hatched	206				Not Hatched	348
(2) 0 Gy SOD2 5.2-Nx ♂ x 0 Gy WT-Nx ♀					(6) 70 Gy SOD2 5.2-Hx ♂ x 0 Gy WT-Nx ♀					(8) 70 Gy SOD2 5.2-Ax ♂ x 0 Gy WT-Nx ♀
Replicates		Total eggs	% hatch		Replicates		Total eggs	% hatch		Replicates		Total eggs	% hatch
1	# Eggs	515	85.4369		1	# Eggs	338	0		1	# Eggs	511	0
	Not Hatched	75				Not Hatched	338				Not Hatched	511
2	# Eggs	693	93.3622		2	# Eggs	718	0		2	# Eggs	365	0
	Not Hatched	46				Not Hatched	718				Not Hatched	365
3	# Eggs	573	89.7033		3	# Eggs	547	0		3	# Eggs	444	0
	Not Hatched	59				Not Hatched	547				Not Hatched	444
4	# Eggs	561	89.6613		4	# Eggs	270	0		4	# Eggs	349	0
	Not Hatched	58				Not Hatched	270				Not Hatched	349
5	# Eggs	600	90.8333		5	# Eggs	200	0		5	# Eggs	440	0
	Not Hatched	55				Not Hatched	200				Not Hatched	440
(3) 70 Gy WT-Nx ♂ x 0 Gy WT-Nx ♀
Replicates		Total eggs	% hatch
1	# Eggs	305	0
	Not Hatched	305
2	# Eggs	346	0
	Not Hatched	346
3	# Eggs	411	0
	Not Hatched	411
4	# Eggs	462	0
	Not Hatched	462
5	# Eggs	512	0
	Not Hatched	512
(4) 70 Gy SOD2 5.2-Nx ♂ x 0 Gy WT-Nx ♀
Replicates		Total eggs	% hatch
1	# Eggs	426	0
	Not Hatched	426
2	# Eggs	306	0
	Not Hatched	306
3	# Eggs	533	0
	Not Hatched	533
4	# Eggs	609	0
	Not Hatched	609
5	# Eggs	367	0
	Not Hatched	367
